# Supplementary material for: Dopamine increases protein synthesis in hippocampal neurons enabling dopamine-dependent LTP
Source: eLife. 2025 Mar 10;13:RP100822. doi: 10.7554/eLife.100822 (PMC11893101; doi:10.7554/eLife.100822)
Supplement: Figure 1—source data 2. [file elife-100822-fig1-data2.zip]

Archive with 2 entries (2 files):
- Figure 1 source data 2/ponceau.tif
- Figure 1 source data 2/puromycin.tif
