# Supplementary material for: Dopamine increases protein synthesis in hippocampal neurons enabling dopamine-dependent LTP
Source: eLife. 2025 Mar 10;13:RP100822. doi: 10.7554/eLife.100822 (PMC11893101; doi:10.7554/eLife.100822)
Supplement: Figure 3—source data 2. [file elife-100822-fig3-data2.zip]

Archive with 7 entries (7 files):
- Figure 3 source data/Actin ladder.tif
- Figure 3 source data/actin.tif
- Figure 3 source data/Coomassie.tif
- Figure 3 source data/Glua1 ladder.tif
- Figure 3 source data/glua1.tif
- Figure 3 source data/Glua2 ladder.tif
- Figure 3 source data/glua2.tif
